# Supplementary material for: Characterization of an Isolate of Citrus Concave Gum-Associated Virus from Apples in China and Development of an RT-RPA Assay for the Rapid Detection of the Virus
Source: Plants (Basel). 2021 Oct 20;10(11):2239. doi: 10.3390/plants10112239 (PMC8621397; doi:10.3390/plants10112239)
Supplement: Supplementary file 1 [file plants-10-02239-s001.zip]

Archive with 7 entries (7 files):
- Figure S1 virus detection-.jpg
- Figure S2 CCGaV isolates.jpg
- Table S1 Viruses data.pdf
- Table S2 CCGaV Primer list revised.pdf
- Table S3 Detailed detection of six viruses and two viroids in 13 fruits samples from Shandong Province.pdf
- Table S4 CCGaV different isolates lists.pdf
- Table S5 Pairwise identity of CCGaV isolates.xlsx
