# Supplementary material for: Characterization of an Isolate of Citrus Concave Gum-Associated Virus from Apples in China and Development of an RT-RPA Assay for the Rapid Detection of the Virus
Source: Plants (Basel). 2021 Oct 20;10(11):2239. doi: 10.3390/plants10112239 (PMC8621397; doi:10.3390/plants10112239)
Supplement: Supplementary file 1 [file plants-10-02239-s001.zip › Table S5 Pairwise identity of CCGaV isolates.xlsx]

## Sheet: 11_mat
CCGaV-FT159	100.001
CCGaV-Weihai	99.001	100.001
CCGaV-H2799	99.001	99.901	100.001
CCGaV-Gala	99.001	99.801	99.801	100.001
CCGaV-Mishima	98.901	99.801	99.801	100.001	100.001
CCGaV-AC1	98.901	99.201	99.201	99.201	99.201	100.001
CCGaV-LR3	97.101	97.401	97.401	97.401	97.301	97.701	100.001
CCGaV-CGW2	97.001	97.301	97.301	97.301	97.301	97.501	98.401	100.001
	CCGaV-FT159	CCGaV-Weihai	CCGaV-H2799	CCGaV-Gala	CCGaV-Mishima	CCGaV-AC1	CCGaV-LR3	CCGaV-CGW2
